# Supplementary material for: Predicting Risk of Severe Toxicity and Early Death in Older Adult Patients Treated with Chemotherapy
Source: Cancers (Basel). 2023 Sep 21;15(18):4670. doi: 10.3390/cancers15184670 (PMC10526243; doi:10.3390/cancers15184670)
Supplement: Supplementary file 1 [file cancers-15-04670-s001.zip]

Archive with 1 entries (1 files):
- cancers-2539298-supplementary.pdf
